# Supplementary material for: Spatial temporal distribution of COVID-19 risk during the early phase of the pandemic in Malawi
Source: PeerJ. 2021 Feb 24;9:e11003. doi: 10.7717/peerj.11003 (PMC7912604; doi:10.7717/peerj.11003)
Supplement: Supplemental Information 2 [file peerj-09-11003-s002.r]

# loading required packages
require(INLA)
library(directlabels)
require(spdep)
require(ggplot2)
require(BayesX)
require("ggExtra") 
require("gridExtra")


# loading map file
m<-read.bnd("C:/p/malawi.bnd")
sp<-bnd2sp(m)
mg<-bnd2gra(m)
nb<-gra2nb(mg)
adjmat <- as(nb2mat(nb, style = "B"), "Matrix")

# loading required data
d<-read.csv("C:/p/covid19data2.csv")
attach(d)
idareaint<-d$idarea
idtimeint<-d$idtime

# Defining priors for precision parameters

prec.prior1<- c(1,0.0005)
prec.prior2<- c(1,0.01)
prec.prior3<-c(0.5,0.001)

# spatial temporal model assuming linear trend for time effect, model A.
formula <- y ~ density+notoilet+water+noradio+moreage+poverty+f(idarea, model = "bym", param=prec.prior1, graph = adjmat) + 
  f(idarea2, idtime, model = "iid",param=prec.prior1) + idtime
mod <- inla(formula,family="poisson",data=d,E=population, 
                 control.predictor=list(compute=TRUE), 
                 control.compute=list(dic=TRUE,cpo=TRUE))
mod$dic$dic # Extracting the DIC

# spatial temporal model with type 1 interaction, RW2, model B 11.

formula1<- y ~density+notoilet+water+noradio+moreage+poverty+f(idarea,model="bym",graph=adjmat,param=prec.prior1)+ f(idtime,model="rw2",param=prec.prior1) + f(idtime2,model="iid",param=prec.prior1) + f(idint,model="iid",param=prec.prior1)


mod1 <- inla(formula1,family="poisson",data=d,E=population, control.predictor=list(compute=TRUE),control.compute=list(dic=TRUE,cpo=TRUE))
mod1$dic$dic # Extracting the DIC


# spatial temporal model with type 1 interaction, RW1, model B 12.
formula12<- y ~density+notoilet+water+noradio+moreage+poverty+f(idarea,model="bym", param=prec.prior1,graph=adjmat) +
    f(idtime,model="rw1") + f(idtime2,model="iid",param=prec.prior1) + f(idint,model="iid",param=prec.prior1)
mod12 <- inla(formula12,family="poisson",data=d,E=population, 
                 control.predictor=list(compute=TRUE), 
                 control.compute=list(dic=TRUE,cpo=TRUE))
mod12$dic$dic # Extracting the DIC


# spatial temporal model with type 2 interaction, RW2, model B 21.
formula2<- y ~density+notoilet+water+noradio+moreage+poverty+f(idarea,model="bym",param=prec.prior1, graph=adjmat,adjust.for.con.comp = FALSE) +
    f(idtime,model="rw2",param=prec.prior1) + f(idtime2,model="iid",param=prec.prior1) +f(idtimeint,
  model = "iid",param=prec.prior1,group = idareaint, control.group = list(model = "besag",param=prec.prior1,graph = adjmat))
mod2 <- inla(formula2,family="poisson",data=d,E=population,
control.predictor=list(compute=TRUE),control.compute=list(dic=TRUE,cpo=TRUE))
mod2$dic$dic # Extracting the DIC


# spatial temporal model with type 2 interaction, RW1, model B 22.
formula22<- y ~density+notoilet+water+noradio+moreage+poverty+f(idarea,model="bym",param=prec.prior1, graph=adjmat,adjust.for.con.comp = FALSE) +
    f(idtime,model="rw1") + f(idtime2,model="iid",param=prec.prior1) +f(idtimeint,
  model = "iid",param=prec.prior1,group = idareaint, control.group = list(model = "besag",param=prec.prior1,graph = adjmat))
mod22 <- inla(formula22,family="poisson",data=d,E=population, 
                 control.predictor=list(compute=TRUE), 
                 control.compute=list(dic=TRUE,cpo=TRUE))
mod22$dic$dic # Extracting the DIC


# spatial temporal model with type 3 interaction, RW2, model B 31.
formula3<- y ~ density+notoilet+water+noradio+moreage+poverty+f(idarea,model="bym", param=prec.prior1,graph=adjmat) +
    f(idtime,model="rw2",param=prec.prior1) + f(idtime2,model="iid",param=prec.prior1)+f(idareaint,
  model = "iid",param=prec.prior1, group = idtimeint, control.group = list(model = "rw2",param=prec.prior1))  
mod3 <- inla(formula3,family="poisson",data=d,E=population, 
                 control.predictor=list(compute=TRUE), 
                 control.compute=list(dic=TRUE,cpo=TRUE))
mod3$dic$dic # Extracting the DIC


# spatial temporal model with type 3 interaction, RW1, model B 32.
formula32<- y ~ density+notoilet+water+noradio+moreage+poverty+f(idarea,model="bym", param=prec.prior1,graph=adjmat) +
    f(idtime,model="rw1") + f(idtime2,model="iid",param=prec.prior1)+f(idareaint,
  model = "iid",param=prec.prior1, group = idtimeint, control.group = list(model = "rw1"))  
mod32 <- inla(formula32,family="poisson",data=d,E=population, 
                 control.predictor=list(compute=TRUE), 
                 control.compute=list(dic=TRUE,cpo=TRUE))
mod32$dic$dic # Extracting the DIC


# spatial temporal model with type 4 interaction, RW2, model B 41.
formula4<- y ~density+notoilet+water+noradio+moreage+poverty+ f(idarea,model="bym", param=prec.prior1,graph=adjmat) +
    f(idtime,model="rw2",param=prec.prior1) + f(idtime2,model="iid",param=prec.prior1)+f(idareaint,
  model = "besag",param=prec.prior1, graph = adjmat,group = idtimeint, control.group = list(model = "rw2",param=prec.prior1))
mod4 <- inla(formula4,family="poisson",data=d,E=population,control.fixed= list(prec.intercept = 1),
                 control.predictor=list(compute=TRUE), 
                 control.compute=list(dic=TRUE,cpo=TRUE))
mod4$dic$dic # Extracting the DIC


# spatial temporal model with type 4 interaction, RW1, model B 42.
formula42<- y ~ density+notoilet+water+noradio+moreage+poverty+f(idarea,model="bym", param=prec.prior1,graph=adjmat) +
    f(idtime,model="rw1") + f(idtime2,model="iid",param=prec.prior1)+f(idareaint,
  model = "besag",param=prec.prior1, graph = adjmat,group = idtimeint, control.group = list(model = "rw1"))
mod42 <- inla(formula42,family="poisson",data=d,E=population, 
                 control.predictor=list(compute=TRUE), 
                 control.compute=list(dic=TRUE,cpo=TRUE))
mod42$dic$dic # Extracting the DIC


# plotting cumlative cases over time
d$Time<-d$idtime
d$Time <- factor(d$Time,labels = c("April", "May", "June", "July", "August","September","October"))
ggplot(d)+geom_line(aes(x=Time, y=cumulative,group=1,colour = "CC"))+geom_text(x=4.5, y=4450, label="CC",show.legend = FALSE)+ geom_label(data=d,aes(x=Time, y=cumulative),label = cumulative)+geom_line (aes(x=Time, y=dead,group=2,color="DC")) + geom_text(x=4.5, y=200, label="DC",show.legend = FALSE)+
    geom_label (data=d, aes(x=Time, y=dead), label=dead)+ylab("Cumulative")+xlab("Time")+theme_set(theme_gray(base_size = 15))

# plotting overall region risk by time
rate.est <- matrix(mod1$summary.fitted.values[,1], nrow = 31, byrow = FALSE)
rate.est <- as.data.frame(rate.est)
ST1<-rate.est[,1]
ST2<-rate.est[,2]
ST3<-rate.est[,3]
ST4<-rate.est[,4]
ST5<-rate.est[,5]
ST6<-rate.est[,6]
ST7<-rate.est[,7]
spatial<- data.frame(ID=seq(1,31),ST1,ST2,ST3,ST4,ST5,ST6,ST7)

par(mfrow=c(3,3))
par(mar = c(1, 1, 0.1, 1))
par(omi = c(0, 0, 0, 0))
par(pin=c(12, 4))

drawmap(data=spatial,map=m,regionvar="ID",
plotvar="ST1",swapcolors=F,cols="hsv",density=36,drawnames=F,main="A",legend=F,cex.legend=1,cex.names=1)

drawmap(data=spatial,map=m,regionvar="ID",
plotvar="ST2",swapcolors=F,cols="hsv",density=36,drawnames=F,main="B",legend=F,cex.legend=1,cex.names=1)

drawmap(data=spatial,map=m,regionvar="ID",
plotvar="ST3",swapcolors=F,cols="hsv",density=36,drawnames=F,main="C",legend=F,cex.legend=1,cex.names=1)

drawmap(data=spatial,map=m,regionvar="ID",
plotvar="ST4",swapcolors=F,cols="hsv",density=36,drawnames=F,main="D",legend=F,cex.legend=1,cex.names=1)

drawmap(data=spatial,map=m,regionvar="ID",
plotvar="ST5",swapcolors=F,cols="hsv",density=36,drawnames=F,main="E",legend=F,cex.legend=1,cex.names=1)

drawmap(data=spatial,map=m,regionvar="ID",
plotvar="ST6",swapcolors=F,cols="hsv",density=36,drawnames=F,main="F",legend=F,cex.legend=1,cex.names=1)

drawmap(data=spatial,map=m,regionvar="ID",
plotvar="ST7",swapcolors=F,cols="hsv",density=36,drawnames=F,main="G",legend=F,cex.legend=1,cex.names=1)


#Plotting overall risk trend by region
rate.est <- matrix(mod1$summary.fitted.values[,1], nrow = 217, byrow = TRUE)
rate.est <- as.data.frame(rate.est)
d<- data.frame(ID=seq(1,217),d,rate.est)
d$Time<-d$idtime
d$District<-d$idarea
d$Time <- factor(d$Time,labels = c("April", "May", "June", "July", "August","September","October"))
d$District <- factor(d$District,labels = c("DZ", "DA", "KU", "LL", "MC","KK",
"NU","NS","SA","LL","CP","KA","MZ","NB","RU","LA","MZ","BT","CK","CZ","MHG","MH","MJ","MN","NE","TO","ZA","PE","BK","BT","ZA"))
p1<-ggplot(d, aes(x = Time, y = V1, group = District)) + geom_line(aes(colour = District))+ylab("Estimated Relative Risk")+geom_dl(aes(label=District), method="top.bumptwice")+theme_set(theme_gray(base_size = 15))


# Plotting spatial risk (interaction effect of time and location)
STint <- matrix(exp(mod1$summary.random$idint[,2]), nrow = 31, byrow = FALSE)
STint <- as.data.frame(STint)
ST1<-STint[,1]
ST2<-STint[,2]
ST3<-STint[,3]
ST4<-STint[,4]
ST5<-STint[,5]
ST6<-STint[,6]
ST7<-STint[,7]
spatial<- data.frame(ID=seq(1,31),ST1,ST2,ST3,ST4,ST5,ST6,ST7)

par(mfrow = c(3,3), mar=c(1, 4, 1, 1) + 0.1)

drawmap(data=spatial,map=m,regionvar="ID",
plotvar="ST1",swapcolors=F,cols="hsv",density=36,drawnames=F,main="A",legend=FALSE,cex.legend=1,cex.names=1)

drawmap(data=spatial,map=m,regionvar="ID",
plotvar="ST2",swapcolors=F,cols="hsv",density=36,drawnames=F,main="B",legend=FALSE,cex.legend=1,cex.names=1)

drawmap(data=spatial,map=m,regionvar="ID",
plotvar="ST3",swapcolors=F,cols="hsv",density=36,drawnames=F,main="C",legend=FALSE,cex.legend=1,cex.names=1)

drawmap(data=spatial,map=m,regionvar="ID",
plotvar="ST4",swapcolors=F,cols="hsv",density=36,drawnames=F,main="D",legend=FALSE,cex.legend=1,cex.names=1)

drawmap(data=spatial,map=m,regionvar="ID",
plotvar="ST5",swapcolors=F,cols="hsv",density=36,drawnames=F,main="E",legend=FALSE,cex.legend=1,cex.names=1)

drawmap(data=spatial,map=m,regionvar="ID",
plotvar="ST6",swapcolors=F,cols="hsv",density=36,drawnames=F,main="F",legend=FALSE,cex.legend=1,cex.names=1)

drawmap(data=spatial,map=m,regionvar="ID",
plotvar="ST7",swapcolors=F,cols="hsv",density=36,drawnames=F,main="G",legend=FALSE,cex.legend=1,cex.names=1)

# Sensitivity analysis by changing priors of the hyperparameters

#changing prior variance of unstructured and spatial component (bym)
formula1<- y ~density+notoilet+water+noradio+moreage+poverty+f(idarea,model="bym",graph=adjmat,param=prec.prior1)+ f(idtime,model="rw2",param=prec.prior1) + f(idtime2,model="iid",param=prec.prior1) + f(idint,model="iid",param=prec.prior1)
formula2<- y ~density+notoilet+water+noradio+moreage+poverty+f(idarea,model="bym",graph=adjmat,param=prec.prior2)+ f(idtime,model="rw2",param=prec.prior1) + f(idtime2,model="iid",param=prec.prior1) + f(idint,model="iid",param=prec.prior1)
formula3<- y ~density+notoilet+water+noradio+moreage+poverty+f(idarea,model="bym",graph=adjmat,param=prec.prior3)+ f(idtime,model="rw2",param=prec.prior1) + f(idtime2,model="iid",param=prec.prior1) + f(idint,model="iid",param=prec.prior1)

m1 <- inla(formula1,family="poisson",data=d,E=population, control.predictor=list(compute=TRUE),control.compute=list(dic=TRUE,cpo=TRUE))
m2 <- inla(formula2,family="poisson",data=d,E=population, control.predictor=list(compute=TRUE),control.compute=list(dic=TRUE,cpo=TRUE))
m3 <- inla(formula3,family="poisson",data=d,E=population, control.predictor=list(compute=TRUE),control.compute=list(dic=TRUE,cpo=TRUE))

#Extracting marginal posterior distributions
a1<- inla.tmarginal(
        function(x) (1/x),
        m1$marginals.hyperpar$"Precision for idarea (iid component)")
a1<-as.data.frame(a1)

a2<- inla.tmarginal(
        function(x) (1/x),
        m2$marginals.hyperpar$"Precision for idarea (iid component)")
a2<-as.data.frame(a2)

a3<- inla.tmarginal(
        function(x) (1/x),
        m3$marginals.hyperpar$"Precision for idarea (iid component)")
a3<-as.data.frame(a3)


p1<-ggplot() + geom_line(data=a1, aes(x=x, y=y), linetype="dashed") + 
geom_line(data=a2, aes(x=x, y=y), linetype="dotted")+geom_line(data=a3, aes(x=x, y=y), linetype="solid")+theme_set(theme_gray(base_size = 15))+ggtitle("A") + labs(x = "unstructured area variance", y = "density")

p1


Note: The same code under sensitivity analyis is repeated for changes in priors for other hyper-parameters.
