# Supplementary material for: Spatial temporal distribution of COVID-19 risk during the early phase of the pandemic in Malawi
Source: PeerJ. 2021 Feb 24;9:e11003. doi: 10.7717/peerj.11003 (PMC7912604; doi:10.7717/peerj.11003)
Supplement: Supplemental Information 3 [file peerj-09-11003-s003.zip]

Archive with 1 entries (1 files):
- malawi.bnd
