# Supplementary material for: Spatial temporal distribution of COVID-19 risk during the early phase of the pandemic in Malawi
Source: PeerJ. 2021 Feb 24;9:e11003. doi: 10.7717/peerj.11003 (PMC7912604; doi:10.7717/peerj.11003)
Supplement: Supplemental Information 3 [file peerj-09-11003-s003.zip › malawi.bnd]

1	543
34.742176	-14.313667
34.741149	-14.313454
34.72879	-14.322735
34.72034	-14.330163
34.69717	-14.347078
34.689117	-14.354284
34.592342	-14.427734
34.587364	-14.432286
34.58945	-14.434432
34.589275	-14.437252
34.58609	-14.440229
34.578487	-14.441637
34.570529	-14.43867
34.566844	-14.439146
34.557857	-14.435068
34.556644	-14.431632
34.555438	-14.430926
34.552062	-14.432476
34.548759	-14.436737
34.541934	-14.442427
34.540328	-14.442565
34.53572	-14.43984
34.534267	-14.440031
34.530925	-14.441975
34.526588	-14.446208
34.522876	-14.44682
34.520107	-14.445905
34.51728	-14.442488
34.51955	-14.435869
34.519115	-14.4342
34.515945	-14.430785
34.504241	-14.420845
34.502075	-14.421175
34.499202	-14.424756
34.499553	-14.430745
34.498584	-14.435034
34.497119	-14.436553
34.483112	-14.434736
34.475048	-14.436023
34.471569	-14.434465
34.469673	-14.432152
34.468231	-14.426559
34.464851	-14.423661
34.464229	-14.417853
34.459568	-14.419715
34.456779	-14.419118
34.452751	-14.416015
34.448459	-14.409281
34.445121	-14.407567
34.442817	-14.407356
34.44136	-14.408965
34.442626	-14.416213
34.441902	-14.418152
34.440654	-14.418855
34.427127	-14.417844
34.417572	-14.412932
34.401023	-14.414614
34.39994	-14.412753
34.394031	-14.402578
34.393417	-14.392801
34.377662	-14.394454
34.367977	-14.384425
34.355861	-14.384284
34.352256	-14.391763
34.348171	-14.393992
34.346195	-14.395071
34.326072	-14.397172
34.31427	-14.403388
34.303546	-14.397987
34.300403	-14.396404
34.279235	-14.409782
34.272731	-14.423621
34.262695	-14.429205
34.233837	-14.422508
34.229	-14.428084
34.223743	-14.428355
34.222728	-14.435157
34.212959	-14.438923
34.187213	-14.43544
34.085189	-14.457891
34.086894	-14.489083
33.942276	-14.478096
33.93671	-14.468526
33.923004	-14.479457
33.914642	-14.472764
33.906875	-14.484646
33.902565	-14.484023
33.882755	-14.498446
33.885181	-14.515215
33.875885	-14.519147
33.866527	-14.510918
33.858005	-14.510009
33.840293	-14.523536
33.825157	-14.543266
33.799209	-14.551364
33.793952	-14.537153
33.780025	-14.529503
33.771785	-14.53125
33.763118	-14.518006
33.755561	-14.518031
33.738636	-14.499095
33.734737	-14.498773
33.72174	-14.498264
33.710483	-14.506743
33.711254	-14.522047
33.703311	-14.538209
33.718143	-14.572723
33.691471	-14.591797
33.691173	-14.600654
33.68452	-14.611071
33.67057	-14.614658
33.662288	-14.602413
33.653354	-14.599905
33.656261	-14.595203
33.662849	-14.590952
33.665969	-14.58543
33.665847	-14.581788
33.661396	-14.571647
33.657199	-14.558694
33.658092	-14.555644
33.663825	-14.548327
33.665428	-14.544978
33.667175	-14.528899
33.66875	-14.526391
33.674301	-14.521503
33.688171	-14.514517
33.688705	-14.512481
33.686935	-14.509922
33.687019	-14.506793
33.691722	-14.501103
33.677825	-14.487653
33.68169	-14.482426
33.685169	-14.481794
33.688766	-14.47824
33.688316	-14.476198
33.692943	-14.469034
33.693546	-14.460715
33.695278	-14.458565
33.694911	-14.455086
33.693904	-14.454133
33.694149	-14.45206
33.692394	-14.449083
33.695278	-14.444167
33.69646	-14.439453
33.699371	-14.435603
33.699508	-14.427681
33.698631	-14.425731
33.696506	-14.424365
33.698951	-14.418417
33.699203	-14.415615
33.701019	-14.415113
33.704273	-14.418627
33.709018	-14.417229
33.709915	-14.413375
33.709312	-14.408559
33.712402	-14.405487
33.717159	-14.396595
33.717288	-14.393844
33.720462	-14.390086
33.72322	-14.390501
33.72451	-14.38982
33.727207	-14.385543
33.730014	-14.384984
33.732631	-14.386404
33.732955	-14.391385
33.742893	-14.388353
33.750579	-14.388319
33.754703	-14.385728
33.766017	-14.382883
33.77333	-14.377333
33.778972	-14.376302
33.781623	-14.373475
33.783584	-14.369844
33.783691	-14.367664
33.785507	-14.366706
33.786746	-14.362815
33.791019	-14.359613
33.792945	-14.358619
33.795372	-14.361054
33.796821	-14.361302
33.801876	-14.365161
33.805847	-14.36402
33.803401	-14.361087
33.805923	-14.356878
33.803577	-14.355602
33.803012	-14.351364
33.805877	-14.349192
33.806259	-14.345746
33.808372	-14.345277
33.809795	-14.343603
33.809902	-14.340022
33.815433	-14.336913
33.819946	-14.33677
33.822505	-14.335503
33.826686	-14.331302
33.827354	-14.328862
33.829452	-14.328511
33.830001	-14.32508
33.83382	-14.323105
33.84037	-14.314885
33.847339	-14.315427
33.850666	-14.320081
33.857364	-14.324932
33.860622	-14.324835
33.864135	-14.326082
33.867706	-14.325192
33.869045	-14.325938
33.871585	-14.324461
33.881092	-14.322214
33.883045	-14.321141
33.886135	-14.317076
33.887306	-14.316891
33.888626	-14.317338
33.892658	-14.315644
33.89484	-14.315959
33.898021	-14.314123
33.900596	-14.311517
33.902175	-14.308105
33.904987	-14.31028
33.908641	-14.310094
33.910133	-14.313261
33.913726	-14.314534
33.915496	-14.313412
33.920078	-14.31365
33.929256	-14.309926
33.935073	-14.308654
33.939254	-14.303623
33.943653	-14.304383
33.94363	-14.301527
33.945178	-14.297055
33.950401	-14.292613
33.951198	-14.289664
33.950477	-14.286231
33.951213	-14.284237
33.949317	-14.283135
33.947875	-14.279811
33.948417	-14.27484
33.946998	-14.271592
33.947463	-14.269021
33.949142	-14.266757
33.948875	-14.263936
33.9505	-14.261532
33.949249	-14.259846
33.949394	-14.257722
33.947608	-14.255831
33.948692	-14.246662
33.948196	-14.235644
33.953197	-14.231274
33.957633	-14.223231
33.954448	-14.220026
33.951541	-14.215108
33.952106	-14.212847
33.95528	-14.208377
33.957626	-14.207618
33.960029	-14.209174
33.9649	-14.209984
33.971931	-14.209486
33.974925	-14.20753
33.980045	-14.207988
33.982185	-14.204482
33.984481	-14.202503
33.985855	-14.202387
33.987155	-14.197138
33.993179	-14.196103
33.996696	-14.196827
34.000514	-14.199083
34.004333	-14.208269
34.008346	-14.205267
34.010181	-14.207006
34.013751	-14.205289
34.016693	-14.196563
34.023349	-14.199834
34.026287	-14.199851
34.030395	-14.197853
34.032226	-14.194022
34.038295	-14.191661
34.040077	-14.189502
34.042198	-14.189764
34.04541	-14.187932
34.048099	-14.187604
34.047695	-14.183321
34.04681	-14.182144
34.049732	-14.177756
34.050777	-14.172011
34.055549	-14.164467
34.060985	-14.159687
34.061321	-14.158343
34.059734	-14.156406
34.059909	-14.154353
34.062328	-14.149905
34.061969	-14.146558
34.060001	-14.145765
34.064979	-14.137734
34.066764	-14.137121
34.078712	-14.141242
34.083469	-14.140995
34.089706	-14.138696
34.089744	-14.135354
34.091705	-14.129946
34.091186	-14.126335
34.09412	-14.1223
34.092269	-14.119223
34.092185	-14.117029
34.094676	-14.113112
34.099632	-14.108507
34.099517	-14.107095
34.09753	-14.105883
34.097003	-14.10447
34.098999	-14.101324
34.100357	-14.096508
34.100296	-14.09139
34.102783	-14.089817
34.102676	-14.088423
34.107822	-14.08801
34.112693	-14.085584
34.113792	-14.083745
34.114112	-14.077857
34.116504	-14.076864
34.116641	-14.07444
34.121837	-14.069216
34.129177	-14.066608
34.133457	-14.06602
34.133701	-14.051615
34.13636	-14.047773
34.136619	-14.043502
34.142803	-14.034309
34.14455	-14.034843
34.147735	-14.028662
34.151344	-14.027291
34.15459	-14.026733
34.160224	-14.028857
34.165088	-14.029494
34.168895	-14.028081
34.170799	-14.025921
34.176921	-14.005825
34.179424	-14.001376
34.18114	-13.991086
34.185295	-13.987939
34.191417	-13.975582
34.19728	-13.972001
34.201587	-13.964423
34.204822	-13.956353
34.209358	-13.937908
34.20861	-13.936646
34.205482	-13.936758
34.204273	-13.937536
34.2028	-13.940725
34.201892	-13.93872
34.2028	-13.936449
34.207191	-13.931761
34.209968	-13.930771
34.216075	-13.934485
34.220199	-13.933073
34.221588	-13.934204
34.223186	-13.939066
34.22462	-13.939351
34.22591	-13.938504
34.22768	-13.935057
34.228176	-13.930526
34.225971	-13.925621
34.226123	-13.924119
34.228622	-13.922389
34.234912	-13.921245
34.243644	-13.903149
34.248699	-13.903594
34.251033	-13.902922
34.255317	-13.899159
34.261295	-13.901371
34.265441	-13.899081
34.265182	-13.896162
34.263854	-13.894577
34.267105	-13.889171
34.275886	-13.878147
34.279701	-13.868409
34.280647	-13.864064
34.280136	-13.862684
34.293514	-13.870232
34.317562	-13.889016
34.31847	-13.891331
34.318332	-13.894812
34.312431	-13.90156
34.315139	-13.908761
34.330242	-13.925781
34.331546	-13.931838
34.333469	-13.935272
34.352748	-13.954406
34.355358	-13.9551
34.362571	-13.966798
34.371253	-13.975023
34.373466	-13.981289
34.375297	-13.983268
34.381145	-13.991442
34.386451	-13.994467
34.389057	-14.00134
34.390842	-14.010459
34.394485	-14.016586
34.406661	-14.023503
34.413806	-14.029417
34.425182	-14.042291
34.436496	-14.060276
34.452617	-14.068234
34.454826	-14.07038
34.456321	-14.073786
34.455543	-14.074869
34.457069	-14.080318
34.459659	-14.083418
34.464782	-14.086933
34.470371	-14.09498
34.47879	-14.096835
34.48117	-14.099104
34.489372	-14.116479
34.495189	-14.113497
34.504707	-14.110491
34.508739	-14.109978
34.52378	-14.112128
34.532787	-14.108853
34.538307	-14.108327
34.545055	-14.109262
34.551738	-14.107255
34.552265	-14.108794
34.553474	-14.112103
34.554664	-14.114153
34.556217	-14.116551
34.557895	-14.120202
34.560867	-14.123497
34.561836	-14.12669
34.562591	-14.132416
34.562828	-14.132534
34.566852	-14.135128
34.571212	-14.136347
34.575225	-14.137685
34.578884	-14.138912
34.581604	-14.140608
34.58316	-14.143341
34.585536	-14.146299
34.588264	-14.148799
34.590171	-14.151417
34.592182	-14.15277
34.594184	-14.152868
34.595958	-14.153991
34.59597	-14.155139
34.595867	-14.156861
34.596946	-14.159029
34.597324	-14.161552
34.597221	-14.163502
34.598327	-14.168533
34.599765	-14.171497
34.601211	-14.17538
34.602516	-14.176523
34.602066	-14.178704
34.601139	-14.180542
34.600574	-14.18295
34.600704	-14.184444
34.602489	-14.186717
34.604743	-14.188529
34.607593	-14.191599
34.609149	-14.194563
34.611179	-14.197525
34.612857	-14.201066
34.615703	-14.20344
34.618545	-14.205368
34.61985	-14.206616
34.623638	-14.209094
34.627788	-14.212265
34.629093	-14.213627
34.631343	-14.215098
34.63441	-14.215755
34.637123	-14.216528
34.63972	-14.217653
34.642074	-14.217624
34.6455	-14.218852
34.64751	-14.220091
34.649635	-14.22042
34.653877	-14.221405
34.658012	-14.223086
34.660499	-14.224669
34.663097	-14.225443
34.665924	-14.225869
34.668521	-14.226761
34.671951	-14.228792
34.675014	-14.228984
34.67572	-14.228981
34.6809	-14.228925
34.68431	-14.228895
34.687137	-14.229207
34.690937	-14.232379
34.693206	-14.235918
34.693939	-14.238884
34.693733	-14.242094
34.692588	-14.245667
34.692359	-14.246356
34.692031	-14.248654
34.692531	-14.251968
34.692428	-14.253691
34.69104	-14.255883
34.69083	-14.258629
34.691791	-14.260684
34.69181	-14.262639
34.691474	-14.26482
34.690914	-14.267346
34.68917	-14.270007
34.687892	-14.271621
34.687675	-14.273801
34.687568	-14.27495
34.686405	-14.276332
34.685119	-14.277149
34.684421	-14.278076
34.684089	-14.280371
34.683761	-14.283123
34.684894	-14.285078
34.68674	-14.286764
34.688751	-14.287663
34.69194	-14.289119
34.695121	-14.289196
34.698886	-14.288934
34.701011	-14.2896
34.704654	-14.289104
34.707714	-14.288846
34.710418	-14.288819
34.712291	-14.287422
34.714279	-14.286025
34.717102	-14.285878
34.721336	-14.2856
34.724262	-14.28363
34.727073	-14.282223
34.72871	-14.281058
34.731285	-14.279656
34.733047	-14.279408
34.734344	-14.279278
34.736225	-14.279268
34.737522	-14.279249
34.737991	-14.279128
34.740711	-14.278476
34.740425	-14.281767
34.7378	-14.283892
34.738655	-14.287357
34.742244	-14.293144
34.74332	-14.296768
34.743114	-14.30051
34.741241	-14.304561
34.743671	-14.309653
34.743778	-14.311827
34.742176	-14.313667
2	545
34.300132	-13.775965
34.30088	-13.779603
34.299144	-13.782567
34.293872	-13.782706
34.288398	-13.784272
34.28067	-13.783038
34.276428	-13.784253
34.271656	-13.78341
34.266159	-13.786031
34.254928	-13.786181
34.247699	-13.791241
34.236682	-13.796026
34.233528	-13.800797
34.235225	-13.80218
34.231407	-13.803438
34.229446	-13.80578
34.229019	-13.807372
34.231124	-13.810228
34.230369	-13.811658
34.22116	-13.816973
34.216766	-13.820919
34.212703	-13.821718
34.210083	-13.820446
34.209632	-13.814997
34.20412	-13.811509
34.202266	-13.808951
34.185409	-13.802471
34.180103	-13.801683
34.177249	-13.799816
34.175025	-13.799698
34.17147	-13.802392
34.166919	-13.80902
34.163406	-13.810853
34.16098	-13.814517
34.153209	-13.819057
34.148918	-13.823678
34.145183	-13.824029
34.140155	-13.821921
34.136749	-13.822253
34.136146	-13.823549
34.137207	-13.826517
34.131282	-13.828696
34.127937	-13.836655
34.125549	-13.836524
34.123718	-13.830945
34.119915	-13.833539
34.116954	-13.833843
34.114387	-13.833348
34.109035	-13.834682
34.105281	-13.832284
34.101272	-13.836668
34.097553	-13.835826
34.095394	-13.837627
34.092681	-13.835343
34.090446	-13.834973
34.080924	-13.83959
34.079513	-13.834712
34.07563	-13.831414
34.069217	-13.831397
34.070247	-13.828165
34.069416	-13.827066
34.06258	-13.827021
34.06129	-13.827725
34.060176	-13.833523
34.055793	-13.833182
34.054504	-13.834932
34.050045	-13.836486
34.048366	-13.840925
34.045696	-13.841794
34.044563	-13.843706
34.042465	-13.844077
34.041564	-13.846693
34.040176	-13.846779
34.036258	-13.840044
34.033378	-13.839142
34.030632	-13.835638
34.027744	-13.835495
34.027194	-13.830047
34.028564	-13.827699
34.027908	-13.825551
34.023227	-13.825338
34.026332	-13.822459
34.025119	-13.82005
34.025447	-13.815862
34.022953	-13.814543
34.021781	-13.811393
34.015666	-13.808355
34.011791	-13.801554
34.009727	-13.801898
34.008674	-13.804594
34.007942	-13.804573
34.006248	-13.800475
34.003551	-13.799835
33.999729	-13.796695
33.99768	-13.798603
33.995513	-13.798176
33.989879	-13.79931
33.985992	-13.793678
33.981002	-13.7947
33.974746	-13.786316
33.972183	-13.787349
33.97023	-13.790631
33.966503	-13.788619
33.962844	-13.7879
33.95935	-13.789134
33.9598	-13.791087
33.954341	-13.789292
33.954227	-13.787899
33.950386	-13.784235
33.952495	-13.782896
33.952083	-13.781517
33.945983	-13.773549
33.939975	-13.775028
33.937728	-13.772439
33.935676	-13.772175
33.93383	-13.773297
33.932811	-13.776782
33.931545	-13.777256
33.927593	-13.775444
33.925025	-13.771267
33.92218	-13.77069
33.918842	-13.767646
33.914619	-13.766011
33.911437	-13.767477
33.910713	-13.771566
33.907054	-13.76885
33.904232	-13.769367
33.900337	-13.767317
33.898323	-13.768157
33.896572	-13.771158
33.89468	-13.772255
33.888084	-13.766505
33.875823	-13.76425
33.872661	-13.767474
33.867492	-13.766738
33.865325	-13.768446
33.861545	-13.767004
33.857387	-13.768428
33.854171	-13.772462
33.854507	-13.775263
33.850566	-13.778029
33.842468	-13.776789
33.838916	-13.777273
33.833568	-13.773421
33.82706	-13.762953
33.824741	-13.762871
33.82233	-13.76054
33.818107	-13.761158
33.813922	-13.751312
33.801578	-13.751334
33.797622	-13.757102
33.797462	-13.760333
33.798748	-13.765021
33.795623	-13.770055
33.791652	-13.769399
33.782295	-13.771881
33.774131	-13.769837
33.762569	-13.761628
33.759536	-13.755905
33.764553	-13.747117
33.767169	-13.739995
33.764629	-13.731007
33.765552	-13.722654
33.760108	-13.713591
33.759063	-13.708696
33.753574	-13.702548
33.758247	-13.689106
33.763492	-13.683993
33.767414	-13.678133
33.768417	-13.671139
33.766635	-13.671436
33.747085	-13.677206
33.718555	-13.684252
33.711097	-13.685253
33.703224	-13.690237
33.6977	-13.692195
33.691169	-13.692339
33.678016	-13.695097
33.651077	-13.699337
33.641693	-13.701724
33.637729	-13.701333
33.617065	-13.704758
33.606864	-13.707978
33.598155	-13.709035
33.594123	-13.710935
33.591476	-13.714406
33.590145	-13.720928
33.59032	-13.725428
33.585613	-13.727499
33.581031	-13.727854
33.577014	-13.727025
33.571884	-13.723572
33.564373	-13.720605
33.56261	-13.717032
33.560615	-13.715443
33.552234	-13.713961
33.547309	-13.714695
33.542659	-13.718873
33.533325	-13.724574
33.529628	-13.724805
33.511611	-13.722565
33.506702	-13.717231
33.504192	-13.712743
33.503795	-13.708937
33.504917	-13.70213
33.503116	-13.698283
33.50016	-13.693071
33.494907	-13.687541
33.489868	-13.685868
33.483631	-13.687047
33.47964	-13.68849
33.473239	-13.692606
33.469524	-13.693084
33.457996	-13.68338
33.458049	-13.676915
33.46315	-13.667955
33.465415	-13.660754
33.461345	-13.648665
33.462471	-13.64396
33.462173	-13.637948
33.457393	-13.626837
33.453308	-13.622079
33.452018	-13.619179
33.451126	-13.608332
33.4524	-13.600111
33.451957	-13.596143
33.449337	-13.589221
33.444026	-13.583248
33.440483	-13.576944
33.439994	-13.573126
33.44136	-13.562014
33.441764	-13.554421
33.445369	-13.545598
33.444614	-13.533015
33.446094	-13.529802
33.452575	-13.523468
33.454673	-13.516928
33.453971	-13.513051
33.449451	-13.505889
33.441215	-13.500579
33.439262	-13.49979
33.434635	-13.500536
33.418273	-13.487381
33.414066	-13.485309
33.410213	-13.486029
33.41019	-13.481565
33.411952	-13.473272
33.417419	-13.473299
33.42554	-13.468482
33.429527	-13.46221
33.43077	-13.459531
33.430274	-13.454198
33.436145	-13.445265
33.435573	-13.435058
33.44139	-13.430446
33.441932	-13.428059
33.441925	-13.418206
33.447856	-13.416629
33.449657	-13.415298
33.456661	-13.406025
33.457408	-13.406307
33.457523	-13.402941
33.459781	-13.40092
33.460117	-13.39705
33.45539	-13.392288
33.454856	-13.390378
33.456104	-13.387989
33.461406	-13.385774
33.462562	-13.382999
33.455482	-13.374238
33.461475	-13.371217
33.467018	-13.367094
33.46857	-13.36392
33.467201	-13.360918
33.463333	-13.359272
33.465209	-13.353293
33.464134	-13.348846
33.453834	-13.340229
33.453216	-13.338277
33.454246	-13.334224
33.453689	-13.332923
33.456104	-13.328462
33.461132	-13.324239
33.461238	-13.312723
33.464149	-13.310916
33.467823	-13.311653
33.468021	-13.315719
33.473278	-13.321722
33.476387	-13.321366
33.48357	-13.324905
33.48896	-13.331076
33.494762	-13.33133
33.500633	-13.336895
33.506168	-13.339426
33.51374	-13.340213
33.515422	-13.335385
33.517421	-13.332512
33.520244	-13.33002
33.521728	-13.330154
33.52465	-13.33325
33.525833	-13.341201
33.529193	-13.343627
33.534324	-13.338851
33.539157	-13.337946
33.54076	-13.336524
33.540149	-13.327233
33.538326	-13.320501
33.538208	-13.313529
33.548904	-13.31896
33.552173	-13.318661
33.553913	-13.316378
33.553874	-13.314347
33.551067	-13.309767
33.547897	-13.299701
33.548255	-13.291412
33.549819	-13.286327
33.552753	-13.285832
33.557022	-13.289666
33.558105	-13.289445
33.558189	-13.287485
33.570381	-13.286716
33.576114	-13.28485
33.581291	-13.284604
33.583396	-13.28176
33.585445	-13.27425
33.593032	-13.272244
33.593971	-13.256075
33.58974	-13.250489
33.588161	-13.246868
33.586574	-13.241128
33.588069	-13.238124
33.592323	-13.2373
33.596923	-13.234208
33.607131	-13.230177
33.610378	-13.230415
33.613452	-13.232892
33.620658	-13.231421
33.624187	-13.23408
33.629318	-13.232817
33.635356	-13.233917
33.636714	-13.232365
33.637577	-13.225591
33.639411	-13.22423
33.641487	-13.224182
33.648548	-13.221091
33.652503	-13.218214
33.65813	-13.210107
33.666076	-13.205294
33.671665	-13.205941
33.676651	-13.203792
33.685169	-13.202323
33.689056	-13.205606
33.693225	-13.20658
33.700515	-13.204524
33.702957	-13.19962
33.704853	-13.20079
33.708705	-13.201004
33.710632	-13.203195
33.713813	-13.203419
33.714691	-13.206419
33.711074	-13.211007
33.709011	-13.216319
33.706539	-13.219498
33.704257	-13.22607
33.704357	-13.226983
33.706226	-13.22703
33.706172	-13.230007
33.707408	-13.231719
33.708011	-13.236681
33.710098	-13.236214
33.711776	-13.238716
33.711708	-13.241617
33.712951	-13.245258
33.712051	-13.253684
33.708255	-13.261678
33.710861	-13.270793
33.711151	-13.278703
33.710365	-13.283723
33.711257	-13.285277
33.712837	-13.285804
33.713119	-13.288599
33.714324	-13.290034
33.720066	-13.294445
33.720577	-13.296417
33.719058	-13.299278
33.719371	-13.300163
33.721282	-13.300382
33.720279	-13.303304
33.723197	-13.305143
33.724159	-13.306767
33.723335	-13.312231
33.725097	-13.316637
33.722587	-13.317899
33.72142	-13.320626
33.723335	-13.3305
33.728725	-13.335828
33.730403	-13.340183
33.732593	-13.34295
33.73397	-13.348632
33.737159	-13.350769
33.739398	-13.353779
33.745399	-13.365129
33.74739	-13.365196
33.750396	-13.367615
33.752346	-13.372159
33.758422	-13.378504
33.76366	-13.381464
33.767246	-13.38856
33.777347	-13.397706
33.779727	-13.405019
33.786014	-13.412894
33.786991	-13.42108
33.791126	-13.42406
33.791545	-13.426364
33.790836	-13.428509
33.790309	-13.430121
33.791446	-13.435098
33.794586	-13.440378
33.796577	-13.441473
33.793167	-13.446368
33.791782	-13.453748
33.79179	-13.45994
33.794212	-13.461569
33.803855	-13.464043
33.81274	-13.472006
33.81771	-13.479984
33.820732	-13.482659
33.823558	-13.486962
33.834697	-13.510702
33.836025	-13.51433
33.8413	-13.511196
33.845272	-13.510583
33.847507	-13.508535
33.855369	-13.505968
33.859172	-13.503421
33.862693	-13.505298
33.866729	-13.506035
33.878005	-13.506692
33.881977	-13.505784
33.885601	-13.504416
33.896099	-13.497244
33.919948	-13.487322
33.922988	-13.484736
33.924049	-13.482147
33.930927	-13.484379
33.934349	-13.489258
33.934356	-13.493416
33.937286	-13.4979
33.939132	-13.497396
33.940143	-13.499162
33.944782	-13.502853
33.945915	-13.510196
33.950859	-13.511633
33.952465	-13.514286
33.958908	-13.517398
33.963047	-13.516559
33.968486	-13.511911
33.97406	-13.509007
33.976909	-13.50914
33.9813	-13.511627
33.992374	-13.504732
34.004001	-13.501753
34.006935	-13.499654
34.010101	-13.501277
34.011188	-13.503373
34.015872	-13.503389
34.024929	-13.497429
34.026348	-13.498456
34.02779	-13.502654
34.024288	-13.505245
34.024501	-13.506616
34.028717	-13.508193
34.034824	-13.508022
34.036075	-13.508874
34.035312	-13.51546
34.033103	-13.522672
34.033432	-13.52625
34.037319	-13.528602
34.041618	-13.528141
34.042701	-13.530759
34.044563	-13.531839
34.04877	-13.530842
34.049472	-13.532945
34.052864	-13.536403
34.057228	-13.536026
34.058452	-13.535105
34.061237	-13.537219
34.066612	-13.537829
34.075897	-13.534551
34.079757	-13.536662
34.08266	-13.536333
34.09922	-13.526124
34.104892	-13.524167
34.107646	-13.517475
34.111907	-13.518152
34.11412	-13.515897
34.118869	-13.533865
34.118762	-13.564721
34.119045	-13.569644
34.118976	-13.576554
34.122058	-13.597455
34.123153	-13.611528
34.119037	-13.624419
34.114677	-13.632762
34.114936	-13.634416
34.117435	-13.637974
34.184356	-13.702978
34.186393	-13.70358
34.189701	-13.702425
34.196441	-13.704393
34.200328	-13.703848
34.204578	-13.705807
34.207801	-13.704646
34.218391	-13.704006
34.222381	-13.701085
34.225681	-13.700155
34.234889	-13.70074
34.239719	-13.695491
34.243049	-13.695845
34.244384	-13.694112
34.251697	-13.690486
34.254669	-13.688076
34.262058	-13.686782
34.272525	-13.682247
34.274562	-13.677606
34.2779	-13.676561
34.280357	-13.678194
34.279869	-13.683176
34.277015	-13.687801
34.276184	-13.690876
34.276741	-13.696055
34.278953	-13.702369
34.276268	-13.715104
34.277603	-13.730744
34.279609	-13.737956
34.276618	-13.749623
34.283466	-13.749135
34.292213	-13.752136
34.299476	-13.752017
34.300254	-13.755661
34.299324	-13.762096
34.30088	-13.769717
34.302986	-13.771845
34.30307	-13.774024
34.300132	-13.775965
3	592
34.0023	-12.941324
33.990558	-12.946338
33.985328	-12.950553
33.981643	-12.950958
33.978466	-12.953028
33.971908	-12.954376
33.966266	-12.958285
33.962776	-12.964758
33.959999	-12.967247
33.955806	-12.968331
33.952854	-12.970556
33.949806	-12.968856
33.946891	-12.968825
33.938743	-12.97291
33.933055	-12.984729
33.929431	-13.009959
33.923454	-13.012709
33.921413	-13.014803
33.921237	-13.016513
33.918682	-13.01873
33.913467	-13.016043
33.907802	-13.016886
33.899604	-13.022032
33.896663	-13.022451
33.893924	-13.026773
33.890548	-13.035834
33.887207	-13.035518
33.88235	-13.037425
33.875465	-13.037446
33.869174	-13.042443
33.867637	-13.046092
33.865097	-13.047402
33.862884	-13.051115
33.860652	-13.052922
33.858539	-13.053072
33.853446	-13.050333
33.844997	-13.049629
33.835803	-13.055183
33.822742	-13.059988
33.821136	-13.06163
33.821022	-13.066775
33.822742	-13.071552
33.821258	-13.078816
33.82336	-13.081755
33.827331	-13.084954
33.827743	-13.086968
33.827037	-13.088198
33.820426	-13.094813
33.816932	-13.094055
33.815067	-13.092019
33.812801	-13.092457
33.811336	-13.093854
33.811275	-13.097434
33.810596	-13.09762
33.806907	-13.097231
33.802417	-13.094578
33.799221	-13.094371
33.790233	-13.097023
33.787685	-13.101449
33.78001	-13.109437
33.777286	-13.114474
33.775981	-13.115163
33.768039	-13.114871
33.765422	-13.116246
33.763729	-13.119422
33.761337	-13.121174
33.763538	-13.127317
33.760498	-13.130944
33.759262	-13.137592
33.76065	-13.14171
33.760612	-13.145228
33.762599	-13.150281
33.754917	-13.154237
33.752391	-13.156517
33.74694	-13.155032
33.744068	-13.156168
33.738971	-13.162731
33.733627	-13.165594
33.727779	-13.172842
33.721153	-13.17278
33.718166	-13.174878
33.715442	-13.178426
33.709201	-13.180667
33.704349	-13.181142
33.700096	-13.192169
33.702957	-13.19962
33.700515	-13.204524
33.693225	-13.20658
33.689056	-13.205606
33.685169	-13.202323
33.676651	-13.203792
33.671665	-13.205941
33.666076	-13.205294
33.65813	-13.210107
33.652503	-13.218214
33.648548	-13.221091
33.641487	-13.224182
33.639411	-13.22423
33.637577	-13.225591
33.636714	-13.232365
33.635356	-13.233917
33.629318	-13.232817
33.624187	-13.23408
33.620658	-13.231421
33.613452	-13.232892
33.610378	-13.230415
33.607131	-13.230177
33.596923	-13.234208
33.592323	-13.2373
33.588069	-13.238124
33.586574	-13.241128
33.588161	-13.246868
33.58974	-13.250489
33.593971	-13.256075
33.593032	-13.272244
33.585445	-13.27425
33.583396	-13.28176
33.581291	-13.284604
33.576114	-13.28485
33.570381	-13.286716
33.558189	-13.287485
33.558105	-13.289445
33.557022	-13.289666
33.552753	-13.285832
33.549819	-13.286327
33.548255	-13.291412
33.547897	-13.299701
33.551067	-13.309767
33.553874	-13.314347
33.553913	-13.316378
33.552173	-13.318661
33.548904	-13.31896
33.538208	-13.313529
33.538326	-13.320501
33.540149	-13.327233
33.54076	-13.336524
33.539157	-13.337946
33.534324	-13.338851
33.529193	-13.343627
33.525833	-13.341201
33.52465	-13.33325
33.521728	-13.330154
33.520244	-13.33002
33.517421	-13.332512
33.515422	-13.335385
33.51374	-13.340213
33.506168	-13.339426
33.500633	-13.336895
33.494762	-13.33133
33.48896	-13.331076
33.48357	-13.324905
33.476387	-13.321366
33.473278	-13.321722
33.468021	-13.315719
33.467823	-13.311653
33.464149	-13.310916
33.461238	-13.312723
33.461132	-13.324239
33.456104	-13.328462
33.453689	-13.332923
33.454246	-13.334224
33.453216	-13.338277
33.453834	-13.340229
33.464134	-13.348846
33.465209	-13.353293
33.463333	-13.359272
33.467201	-13.360918
33.46857	-13.36392
33.467018	-13.367094
33.461475	-13.371217
33.455482	-13.374238
33.462562	-13.382999
33.461406	-13.385774
33.456104	-13.387989
33.454856	-13.390378
33.45539	-13.392288
33.460117	-13.39705
33.459781	-13.40092
33.457523	-13.402941
33.457408	-13.406307
33.456661	-13.406025
33.449657	-13.415298
33.447856	-13.416629
33.441925	-13.418206
33.441932	-13.428059
33.44139	-13.430446
33.435573	-13.435058
33.436145	-13.445265
33.430274	-13.454198
33.43077	-13.459531
33.429527	-13.46221
33.42554	-13.468482
33.417419	-13.473299
33.411952	-13.473272
33.41019	-13.481565
33.410213	-13.486029
33.410655	-13.49038
33.407363	-13.494418
33.399669	-13.489583
33.395278	-13.491234
33.388759	-13.490412
33.385776	-13.491947
33.381217	-13.498229
33.380088	-13.504557
33.377178	-13.507222
33.377498	-13.51126
33.380012	-13.514068
33.380363	-13.516147
33.376354	-13.525008
33.375064	-13.532691
33.37572	-13.534665
33.382026	-13.540287
33.381095	-13.547582
33.38256	-13.55324
33.383789	-13.571456
33.383079	-13.583204
33.377216	-13.586194
33.368812	-13.586914
33.36481	-13.590736
33.362529	-13.59495
33.361759	-13.598805
33.36029	-13.600486
33.358329	-13.60173
33.348068	-13.602936
33.347404	-13.607659
33.34597	-13.610399
33.337326	-13.61174
33.338191	-13.614985
33.337673	-13.616991
33.336204	-13.617572
33.332168	-13.616827
33.32534	-13.619152
33.321662	-13.619796
33.316478	-13.622778
33.31438	-13.621417
33.313049	-13.619382
33.308464	-13.616434
33.304309	-13.61236
33.299797	-13.606056
33.297103	-13.599349
33.295543	-13.589136
33.293239	-13.585468
33.287254	-13.581886
33.269153	-13.583115
33.262535	-13.581841
33.256992	-13.57964
33.253028	-13.575039
33.255893	-13.564539
33.253128	-13.558656
33.247776	-13.555889
33.241821	-13.547601
33.227951	-13.533983
33.220966	-13.528326
33.205398	-13.517971
33.191261	-13.512223
33.179458	-13.501337
33.1791	-13.499283
33.180702	-13.493214
33.18148	-13.483593
33.179794	-13.46978
33.177021	-13.464314
33.171943	-13.458257
33.170768	-13.452004
33.167907	-13.446543
33.164974	-13.443545
33.157897	-13.42466
33.15459	-13.419665
33.149997	-13.40802
33.150989	-13.404891
33.155769	-13.403135
33.158264	-13.398623
33.157691	-13.392656
33.158889	-13.386304
33.155136	-13.369671
33.160476	-13.363167
33.161251	-13.35976
33.159255	-13.355666
33.157409	-13.354962
33.153209	-13.349548
33.140239	-13.345892
33.065544	-13.350749
33.058025	-13.352101
33.049468	-13.351859
32.958251	-13.357733
32.922866	-13.361001
32.922885	-13.359061
32.922897	-13.357859
32.922939	-13.353057
32.926219	-13.344147
32.928871	-13.336977
32.933498	-13.32441
32.932369	-13.319567
32.938838	-13.30307
32.938209	-13.294777
32.94107	-13.28952
32.94543	-13.272997
32.953319	-13.262248
32.955158	-13.259737
32.958461	-13.25885
32.967609	-13.260067
32.969741	-13.257787
32.97359	-13.246088
32.97879	-13.241067
32.981948	-13.228447
32.991378	-13.223237
33.001499	-13.22124
33.013999	-13.214207
33.016597	-13.211009
33.013847	-13.202947
33.010589	-13.199237
33.006469	-13.185407
33.00143	-13.178257
32.995559	-13.169919
32.98064	-13.156929
32.974559	-13.123767
32.97443	-13.110198
32.978939	-13.10426
32.980159	-13.098057
32.97964	-13.07575
32.98867	-13.06564
32.991481	-13.062507
32.996227	-13.054947
32.99538	-13.04345
32.987941	-13.03442
32.98706	-13.027057
32.99155	-13.02318
32.99921	-13.004617
33.00724	-12.997777
33.012241	-12.988389
33.011131	-12.98033
33.012428	-12.96333
33.01543	-12.952987
33.01749	-12.94589
33.017337	-12.93554
33.02499	-12.916507
33.025978	-12.91077
33.022048	-12.903147
33.02024	-12.893939
33.015609	-12.887228
33.000419	-12.879757
32.980178	-12.859587
32.9701	-12.85387
32.960819	-12.846557
32.957328	-12.842617
32.956001	-12.83364
32.958068	-12.77939
32.960369	-12.756177
32.96371	-12.74884
32.975631	-12.73976
32.99134	-12.72307
33.006259	-12.70226
33.00843	-12.69515
33.011459	-12.667798
33.015048	-12.65771
33.019538	-12.652688
33.026111	-12.65182
33.03582	-12.63484
33.040119	-12.62732
33.056171	-12.61157
33.065559	-12.60888
33.074298	-12.600897
33.083217	-12.597747
33.086059	-12.593857
33.090728	-12.595727
33.09954	-12.60799
33.10654	-12.612177
33.115219	-12.611317
33.129131	-12.598777
33.134109	-12.59766
33.137111	-12.596987
33.15258	-12.595499
33.168701	-12.60136
33.17847	-12.61155
33.178661	-12.6173
33.174079	-12.635667
33.17567	-12.641657
33.18106	-12.641927
33.188587	-12.63807
33.193069	-12.63304
33.198848	-12.61147
33.201618	-12.60879
33.206871	-12.603697
33.217449	-12.598258
33.223079	-12.59784
33.23225	-12.59284
33.23841	-12.582537
33.262981	-12.552577
33.262119	-12.54199
33.270809	-12.53699
33.27552	-12.536917
33.28136	-12.536828
33.291709	-12.534837
33.295188	-12.53417
33.298252	-12.53237
33.30178	-12.5303
33.315158	-12.52579
33.324489	-12.530677
33.331008	-12.536007
33.33263	-12.54039
33.33868	-12.545027
33.351051	-12.55049
33.35456	-12.55204
33.360649	-12.55323
33.370281	-12.54938
33.38301	-12.53612
33.394779	-12.52746
33.399051	-12.525717
33.403663	-12.523838
33.409797	-12.52134
33.414279	-12.516307
33.415779	-12.50183
33.433498	-12.47733
33.447589	-12.47029
33.449489	-12.466387
33.458889	-12.459777
33.470829	-12.46032
33.476718	-12.454367
33.478851	-12.45071
33.476589	-12.44274
33.474258	-12.434543
33.473491	-12.43185
33.471519	-12.4249
33.47343	-12.418007
33.476261	-12.413887
33.483058	-12.41347
33.487991	-12.41028
33.496891	-12.40896
33.5009	-12.405529
33.505859	-12.39682
33.511978	-12.39157
33.522308	-12.387027
33.535888	-12.377339
33.539249	-12.38188
33.549827	-12.385484
33.584495	-12.386545
33.586162	-12.385701
33.590831	-12.379009
33.594116	-12.377272
33.597835	-12.376461
33.608848	-12.376588
33.584541	-12.429211
33.585979	-12.448731
33.558265	-12.45746
33.547874	-12.459724
33.538425	-12.46457
33.535697	-12.463781
33.534934	-12.464304
33.536857	-12.469265
33.545661	-12.475967
33.547126	-12.478107
33.547622	-12.484498
33.550952	-12.494363
33.550647	-12.497737
33.554798	-12.50478
33.555938	-12.513196
33.557983	-12.517534
33.55825	-12.5302
33.559997	-12.531391
33.563655	-12.531782
33.564708	-12.532943
33.565647	-12.53571
33.565334	-12.541793
33.567893	-12.546245
33.576442	-12.553111
33.581214	-12.554718
33.583747	-12.556973
33.584281	-12.558923
33.583885	-12.566971
33.573471	-12.575799
33.566982	-12.583682
33.558776	-12.59086
33.554187	-12.598086
33.554073	-12.606474
33.556198	-12.621969
33.556167	-12.636137
33.557487	-12.646883
33.560012	-12.656084
33.570259	-12.679741
33.57616	-12.681246
33.582923	-12.677435
33.588634	-12.672883
33.601886	-12.66592
33.602863	-12.66609
33.60791	-12.672362
33.628501	-12.693508
33.633693	-12.709527
33.633876	-12.712256
33.655921	-12.738595
33.663414	-12.740212
33.673122	-12.731799
33.67707	-12.730963
33.680698	-12.732348
33.689399	-12.731247
33.694118	-12.72706
33.708637	-12.720332
33.715297	-12.714013
33.724777	-12.701906
33.731449	-12.697122
33.739284	-12.695194
33.745101	-12.694943
33.750434	-12.689513
33.755992	-12.689496
33.764575	-12.684769
33.767498	-12.683756
33.77021	-12.684176
33.77053	-12.686225
33.769256	-12.690261
33.77349	-12.690603
33.775722	-12.692711
33.77256	-12.699204
33.775676	-12.701555
33.781455	-12.702651
33.78363	-12.708312
33.78667	-12.711656
33.788448	-12.715457
33.790744	-12.717451
33.796134	-12.717443
33.799396	-12.710316
33.809978	-12.707176
33.816871	-12.707677
33.818168	-12.710423
33.831283	-12.709959
33.835193	-12.712249
33.833347	-12.715582
33.833255	-12.71834
33.835025	-12.722421
33.838092	-12.726163
33.833538	-12.728666
33.831741	-12.73256
33.827766	-12.737318
33.824733	-12.742645
33.824764	-12.745691
33.822246	-12.750672
33.817642	-12.752728
33.816467	-12.754523
33.81842	-12.757579
33.820182	-12.75704
33.823268	-12.758586
33.825748	-12.762293
33.824802	-12.765651
33.828323	-12.769884
33.827896	-12.772422
33.823772	-12.774165
33.823947	-12.778667
33.821834	-12.780532
33.822444	-12.790884
33.820594	-12.793414
33.818786	-12.799655
33.818656	-12.807086
33.816246	-12.808236
33.81723	-12.810256
33.820343	-12.813007
33.82064	-12.814805
33.823871	-12.816078
33.827129	-12.821846
33.827751	-12.826362
33.829017	-12.827261
33.833324	-12.82744
33.840454	-12.825517
33.84724	-12.827441
33.84933	-12.830253
33.851554	-12.838457
33.853775	-12.840638
33.865417	-12.84286
33.868602	-12.841295
33.881381	-12.843955
33.896152	-12.845641
33.906528	-12.845396
33.916103	-12.846874
33.936973	-12.852966
33.946449	-12.854424
33.948951	-12.855744
33.952075	-12.859124
33.954387	-12.863943
33.955768	-12.878042
33.958992	-12.893921
33.960266	-12.89464
33.962821	-12.893328
33.966785	-12.894309
33.967891	-12.8955
33.968799	-12.899336
33.971153	-12.90232
33.977642	-12.903464
33.982299	-12.9068
33.983032	-12.90857
33.982467	-12.910508
33.984191	-12.914467
33.986606	-12.91588
33.995109	-12.917981
34.002902	-12.923319
34.006599	-12.924434
34.0023	-12.941324
4	882
34.279701	-13.868409
34.275886	-13.878147
34.267105	-13.889171
34.263854	-13.894577
34.265182	-13.896162
34.265441	-13.899081
34.261295	-13.901371
34.255317	-13.899159
34.251033	-13.902922
34.248699	-13.903594
34.243644	-13.903149
34.234912	-13.921245
34.228622	-13.922389
34.226123	-13.924119
34.225971	-13.925621
34.228176	-13.930526
34.22768	-13.935057
34.22591	-13.938504
34.22462	-13.939351
34.223186	-13.939066
34.221588	-13.934204
34.220199	-13.933073
34.216075	-13.934485
34.209968	-13.930771
34.207191	-13.931761
34.2028	-13.936449
34.201892	-13.93872
34.2028	-13.940725
34.204273	-13.937536
34.205482	-13.936758
34.20861	-13.936646
34.209358	-13.937908
34.204822	-13.956353
34.201587	-13.964423
34.19728	-13.972001
34.191417	-13.975582
34.185295	-13.987939
34.18114	-13.991086
34.179424	-14.001376
34.176921	-14.005825
34.170799	-14.025921
34.168895	-14.028081
34.165088	-14.029494
34.160224	-14.028857
34.15459	-14.026733
34.151344	-14.027291
34.147735	-14.028662
34.14455	-14.034843
34.142803	-14.034309
34.136619	-14.043502
34.13636	-14.047773
34.133701	-14.051615
34.133457	-14.06602
34.129177	-14.066608
34.121837	-14.069216
34.116641	-14.07444
34.116504	-14.076864
34.114112	-14.077857
34.113792	-14.083745
34.112693	-14.085584
34.107822	-14.08801
34.102676	-14.088423
34.102783	-14.089817
34.100296	-14.09139
34.100357	-14.096508
34.098999	-14.101324
34.097003	-14.10447
34.09753	-14.105883
34.099517	-14.107095
34.099632	-14.108507
34.094676	-14.113112
34.092185	-14.117029
34.092269	-14.119223
34.09412	-14.1223
34.091186	-14.126335
34.091705	-14.129946
34.089744	-14.135354
34.089706	-14.138696
34.083469	-14.140995
34.078712	-14.141242
34.066764	-14.137121
34.064979	-14.137734
34.060001	-14.145765
34.061969	-14.146558
34.062328	-14.149905
34.059909	-14.154353
34.059734	-14.156406
34.061321	-14.158343
34.060985	-14.159687
34.055549	-14.164467
34.050777	-14.172011
34.049732	-14.177756
34.04681	-14.182144
34.047695	-14.183321
34.048099	-14.187604
34.04541	-14.187932
34.042198	-14.189764
34.040077	-14.189502
34.038295	-14.191661
34.032226	-14.194022
34.030395	-14.197853
34.026287	-14.199851
34.023349	-14.199834
34.016693	-14.196563
34.013751	-14.205289
34.010181	-14.207006
34.008346	-14.205267
34.004333	-14.208269
34.000514	-14.199083
33.996696	-14.196827
33.993179	-14.196103
33.987155	-14.197138
33.985855	-14.202387
33.984481	-14.202503
33.982185	-14.204482
33.980045	-14.207988
33.974925	-14.20753
33.971931	-14.209486
33.9649	-14.209984
33.960029	-14.209174
33.957626	-14.207618
33.95528	-14.208377
33.952106	-14.212847
33.951541	-14.215108
33.954448	-14.220026
33.957633	-14.223231
33.953197	-14.231274
33.948196	-14.235644
33.948692	-14.246662
33.947608	-14.255831
33.949394	-14.257722
33.949249	-14.259846
33.9505	-14.261532
33.948875	-14.263936
33.949142	-14.266757
33.947463	-14.269021
33.946998	-14.271592
33.948417	-14.27484
33.947875	-14.279811
33.949317	-14.283135
33.951213	-14.284237
33.950477	-14.286231
33.951198	-14.289664
33.950401	-14.292613
33.945178	-14.297055
33.94363	-14.301527
33.943653	-14.304383
33.939254	-14.303623
33.935073	-14.308654
33.929256	-14.309926
33.920078	-14.31365
33.915496	-14.313412
33.913726	-14.314534
33.910133	-14.313261
33.908641	-14.310094
33.904987	-14.31028
33.902175	-14.308105
33.900596	-14.311517
33.898021	-14.314123
33.89484	-14.315959
33.892658	-14.315644
33.888626	-14.317338
33.887306	-14.316891
33.886135	-14.317076
33.883045	-14.321141
33.881092	-14.322214
33.871585	-14.324461
33.869045	-14.325938
33.867706	-14.325192
33.864135	-14.326082
33.860622	-14.324835
33.857364	-14.324932
33.850666	-14.320081
33.847339	-14.315427
33.84037	-14.314885
33.83382	-14.323105
33.830001	-14.32508
33.829452	-14.328511
33.827354	-14.328862
33.826686	-14.331302
33.822505	-14.335503
33.819946	-14.33677
33.815433	-14.336913
33.809902	-14.340022
33.809795	-14.343603
33.808372	-14.345277
33.806259	-14.345746
33.805877	-14.349192
33.803012	-14.351364
33.803577	-14.355602
33.805923	-14.356878
33.803401	-14.361087
33.805847	-14.36402
33.801876	-14.365161
33.796821	-14.361302
33.795372	-14.361054
33.792945	-14.358619
33.791019	-14.359613
33.786746	-14.362815
33.785507	-14.366706
33.783691	-14.367664
33.783584	-14.369844
33.781623	-14.373475
33.778972	-14.376302
33.77333	-14.377333
33.766017	-14.382883
33.754703	-14.385728
33.750579	-14.388319
33.742893	-14.388353
33.732955	-14.391385
33.732631	-14.386404
33.730014	-14.384984
33.727207	-14.385543
33.72451	-14.38982
33.72322	-14.390501
33.720462	-14.390086
33.717288	-14.393844
33.717159	-14.396595
33.712402	-14.405487
33.709312	-14.408559
33.709915	-14.413375
33.709018	-14.417229
33.704273	-14.418627
33.701019	-14.415113
33.699203	-14.415615
33.698951	-14.418417
33.696506	-14.424365
33.698631	-14.425731
33.699508	-14.427681
33.699371	-14.435603
33.69646	-14.439453
33.695278	-14.444167
33.692394	-14.449083
33.694149	-14.45206
33.693904	-14.454133
33.694911	-14.455086
33.695278	-14.458565
33.693546	-14.460715
33.692943	-14.469034
33.688316	-14.476198
33.688766	-14.47824
33.685169	-14.481794
33.68169	-14.482426
33.677825	-14.487653
33.691722	-14.501103
33.687019	-14.506793
33.686935	-14.509922
33.688705	-14.512481
33.688171	-14.514517
33.674301	-14.521503
33.66875	-14.526391
33.667175	-14.528899
33.665428	-14.544978
33.663825	-14.548327
33.658092	-14.555644
33.657199	-14.558694
33.661396	-14.571647
33.665847	-14.581788
33.665969	-14.58543
33.662849	-14.590952
33.656261	-14.595203
33.653354	-14.599905
33.651622	-14.595932
33.640583	-14.594792
33.621883	-14.551224
33.627822	-14.528299
33.598888	-14.48398
33.582046	-14.478351
33.564395	-14.479001
33.560543	-14.463565
33.539054	-14.427439
33.527492	-14.420406
33.509159	-14.420609
33.49496	-14.408731
33.476451	-14.402313
33.470275	-14.385198
33.448577	-14.361071
33.451862	-14.348306
33.444839	-14.326031
33.430316	-14.313778
33.420852	-14.288668
33.406166	-14.272845
33.39941	-14.252421
33.385822	-14.237108
33.382141	-14.214426
33.378753	-14.212425
33.370922	-14.207798
33.357048	-14.219843
33.35337	-14.218041
33.349918	-14.216347
33.349643	-14.214184
33.347564	-14.211113
33.34748	-14.20862
33.350688	-14.205783
33.353633	-14.201133
33.357086	-14.198678
33.356292	-14.190896
33.357231	-14.183337
33.35617	-14.174558
33.342563	-14.152583
33.337547	-14.1475
33.334877	-14.137632
33.334716	-14.13144
33.341289	-14.120635
33.346618	-14.107714
33.349758	-14.104946
33.351161	-14.102766
33.351757	-14.097663
33.351154	-14.096916
33.348571	-14.09691
33.349643	-14.093664
33.354007	-14.088123
33.352123	-14.077817
33.35371	-14.073765
33.352443	-14.070605
33.347808	-14.065314
[truncated: 18,018 more rows]
